# Supplementary material for: The Regulatory Factor ZFHX3 Modifies Circadian Function in SCN via an AT Motif-Driven Axis
Source: Cell. 2015 Jul 30;162(3):607–21. doi: 10.1016/j.cell.2015.06.060 (PMC4537516; doi:10.1016/j.cell.2015.06.060)
Supplement: Table S1. List of Differentially Expressed SCN Transcripts from the RNA Sequencing Data, Related to Figure 2 — Differential gene list predicted from RNA-sequencing data using three different tools at time intervals ZT3 and ZT15 (p < 0.05, log2 fold change >1). [file mmc2.xlsx]

## Sheet: zt3_table_1A
Differentially expressed genes in ZT3 (p < 0.05)
Gene	DESeq			EdgeR			Cufflinks
	log2 Fold change	P-value	Q-value	log2 Fold change	P-value	Q-value	log2 Fold change	P-value	Q-value
2010005H15Rik|ENSMUSG00000095620	-1.08105	0.0151647	1	-1.20427	0.0103701	1
4930426D05Rik|ENSMUSG00000043168	-1.16906	0.00195482	1	-1.2268	0.00241605	0.483602
A230071N21Rik|ENSMUSG00000085049	-1.08282	0.0467812	1	-1.05161	0.0123563	1
A730046J19Rik|ENSMUSG00000085139	1.13243	0.00303797	1	1.10099	0.00166703	0.368539	1.12031	0.0263176	0.999989
AC129605.1|ENSMUSG00000097789	1.10573	0.0128155	1	1.04039	0.00275182	0.515948
AC148981.1|ENSMUSG00000097842	-1.02271	0.0287823	1	-1.01465	0.00825574	0.978272
AC158921.1|ENSMUSG00000096971	-1.14955	0.019256	1	-1.16848	0.00856745	0.993588
Akr1e1|ENSMUSG00000045410	-1.40054	0.00455273	1	-1.37303	8.32e-07	0.00094776	-1.45346	0.000646083	0.520772
Alb|ENSMUSG00000029368				3.84099	1.29e-05	0.0095187	4.28591	2.29e-09	1.29e-05
Apoa1|ENSMUSG00000032083				1.92707	3.66e-05	0.0180635	2.03324	0.00215767	0.999989
Atoh8|ENSMUSG00000037621	1.10491	0.0293045	1	1.01547	0.0154618	1
BC039966|ENSMUSG00000086272	-1.20032	0.01908	1	-1.22397	0.00488705	0.709676	-1.6715	0.0475359	0.999989
Bcl11b|ENSMUSG00000048251				1.00581	0.00598664	0.794573	1.01224	0.0103803	0.999989
C1ql3|ENSMUSG00000049630	-0.948866	9.66e-05	0.114623	-1.03096	4.75e-06	0.0043159	-1.09927	0.000670066	0.520772
Calca|ENSMUSG00000030669	-1.35324	0.0144688	1				-1.66395	0.0308937	0.999989
Card10|ENSMUSG00000033170	1.28262	0.0172315	1	1.12164	5.33e-05	0.0239167	1.26618	0.000147811	0.170411
Ccdc109b|ENSMUSG00000027994	-0.991466	0.00207669	1	-0.997503	0.00183262	0.399188	-1.07481	0.0347019	0.999989
Ccdc42|ENSMUSG00000045915	2.17727	0.00259707	1				2.54844	0.0259153	0.999989
Cd79b|ENSMUSG00000040592	2.92794	0.0332417	1				1.79769e+308	0.0221161	0.999989
Cdc14a|ENSMUSG00000033502	-1.16286	2.04e-06	0.00390983	-1.156	1.76e-05	0.0107433	-1.21156	0.00183656	0.999989
Chrna2|ENSMUSG00000022041	2.34967	0.0359418	1				2.61024	0.0172764	0.999989
Chrnb4|ENSMUSG00000035200	0.99893	0.0458385	1	0.964651	0.0145239	1	1.54327	0.0212836	0.999989
Clec18a|ENSMUSG00000033633	-1.40504	0.00573132	1	-1.43985	0.000989396	0.252671
Creb3l1|ENSMUSG00000027230	-1.04475	1.71e-06	0.00355106	-1.09504	5.24e-06	0.0043159	-1.13263	0.00108039	0.796647
Cthrc1|ENSMUSG00000054196	-1.99149	0.00684305	1	-1.88371	1.81e-05	0.0107433	-2.10415	0.000427146	0.384107
D030046N08Rik|ENSMUSG00000089760	1.29051	0.0389691	1	1.18358	0.00344654	0.593606
Dkk2|ENSMUSG00000028031	-1.07941	0.0059225	1	-1.12616	0.00366719	0.610319
Drd1a|ENSMUSG00000021478	-1.19509	1.14e-05	0.0167419	-1.24054	2.05e-05	0.0112442	-1.24546	0.00562655	0.999989
Edaradd|ENSMUSG00000095105	-1.74119	0.00796273	1				-1.97243	0.0291834	0.999989
Elfn1|ENSMUSG00000048988				1.33865	2e-05	0.0112442	1.29771	4.16e-05	0.0584563
Emx1|ENSMUSG00000033726	1.62733	0.00491127	1				2.37943	0.0134689	0.999989
Fgb|ENSMUSG00000033831	2.61834	0.0454585	1				3.21548	0.0170212	0.999989
Fgg|ENSMUSG00000033860	3.13364	0.00989955	1				1.79769e+308	0.0123555	0.999989
Gbx1|ENSMUSG00000067724				3.03232	7.45e-06	0.00581168	3.08076	1.31e-07	0.000489148
Gm10653|ENSMUSG00000074250				1.75998	0.0221375	1	1.52994	0.00277695	0.999989
Gm13152|ENSMUSG00000078496				-1.74012	0.000417214	0.126118	-1.85034	0.0212576	0.999989
Gm13644|ENSMUSG00000085119	-1.12125	0.0100799	1	-1.14244	0.0035909	0.610319
Gngt2|ENSMUSG00000038811	1.22203	0.00835972	1	1.20239	0.00488385	0.709676
Grp|ENSMUSG00000024517	-1.32482	0.00205008	1	-1.42207	4.07e-05	0.0194407	-1.40883	0.00278846	0.999989
Hba-a2|ENSMUSG00000069917	2.16046	0.0433663	1	2.26639	0.000535659	0.158684
Kcng4|ENSMUSG00000045246				1.44995	0.000371447	0.117061	1.41767	0.0016662	0.999989
Kcnh3|ENSMUSG00000037579	1.16362	0.034882	1	1.10127	0.00456002	0.689215
Lhx1|ENSMUSG00000018698	-1.07847	0.00664872	1	-1.07228	2.4e-05	0.0126776	-1.02703	0.0178507	0.999989
Lhx6|ENSMUSG00000026890	1.35346	0.0210935	1	1.34497	1.14e-06	0.00120588	1.36947	1.6e-05	0.0277384
Lhx8|ENSMUSG00000096225				1.6681	0.000341719	0.112479	1.64035	2.29e-06	0.0057298
Ltbp2|ENSMUSG00000002020	-1.22309	3.07e-05	0.0402592	-1.26649	0.000148844	0.055117	-1.42245	0.011963	0.999989
Ly6c2|ENSMUSG00000022584	2.3743	0.0142156	1				2.58902	0.0263446	0.999989
Meis2|ENSMUSG00000027210				1.70511	0.000642447	0.173017	1.7465	0.00238137	0.999989
Myoc|ENSMUSG00000026697				2.65698	1.4e-05	0.00987787	2.60017	8.7e-05	0.10864
Ngfr|ENSMUSG00000000120				2.21137	1.71e-05	0.0107433	2.2421	4.07e-06	0.00913937
Nkain2|ENSMUSG00000069670	1.13392	0.033126	1	1.15293	0.00289542	0.536087
Nms|ENSMUSG00000067604	-1.94733	9.44e-09	2.94e-05	-1.92813	6.61e-08	8.89e-05	-2.14918	0.000671784	0.520772
Npy6r|ENSMUSG00000038071	-3.99412	1.79e-07	0.000446453				-5.93232	0.0216652	0.999989
Nr5a1|ENSMUSG00000026751	-2.462	0.0482921	1				-1.79769e+308	0.0268939	0.999989
Ntrk1|ENSMUSG00000028072				2.2206	0.000381002	0.117571	2.24287	3.71e-05	0.0556591
Olfm4|ENSMUSG00000022026	1.51429	0.00471053	1	1.51888	0.00157814	0.354174	1.66467	0.0166343	0.999989
Pax2|ENSMUSG00000004231	-1.82216	5.59e-07	0.00126646	-1.80261	1.98e-06	0.00195417	-1.68454	0.00766176	0.999989
Pou3f1|ENSMUSG00000090125				1.31383	0.000553681	0.160806	1.31452	0.000668442	0.520772
Prok2|ENSMUSG00000030069	-1.6055	2.49e-09	8.87e-06	-1.67695	5.19e-07	0.000640681	-1.69992	0.000151604	0.170411
Prokr2|ENSMUSG00000050558	-2.48738	3.67e-24	9.13e-20	-2.49494	3.74e-23	1.84e-19	-2.58177	6.06e-07	0.00194487
Pter|ENSMUSG00000026730	-1.02081	0.0121885	1	-1.1427	9.78e-05	0.0381069
Qprt|ENSMUSG00000030674	2.46218	0.0128561	1				3.22121	0.0392872	0.999989
Rasl11b|ENSMUSG00000049907	-1.95395	7.74e-10	3.21e-06	-1.98786	1.76e-18	6.51e-15	-1.89981	1.1e-06	0.00308554
Rec8|ENSMUSG00000002324				1.23167	0.0010701	0.268649	1.40042	0.0243091	0.999989
Rgs16|ENSMUSG00000026475	-1.76806	2.9e-18	2.4e-14	-1.78668	5.31e-25	3.93e-21	-1.82479	9.73e-13	1.09e-08
Rhbdl2|ENSMUSG00000043333	-1.4001	0.00774317	1	-1.45461	0.000860303	0.223558
Samd9l|ENSMUSG00000047735	-0.942624	0.0405553	1	-1.07471	0.016153	1
Serpina3k|ENSMUSG00000058207	4.3661	0.0403142	1				5.86546	0.00397651	0.999989
Sh2d4b|ENSMUSG00000037833	-2.37921	8.91e-05	0.110985				-2.20348	0.0374463	0.999989
Six6|ENSMUSG00000021099	-2.47522	1.02e-19	1.27e-15	-2.48387	1.94e-17	4.8e-14	-2.45163	7.78e-08	0.000349979
Slc10a4|ENSMUSG00000029219				2.24586	1.79e-05	0.0107433	2.09739	1.82e-05	0.0291628
Slc17a7|ENSMUSG00000070570				1.33383	0.0139144	1	1.3001	0.0387949	0.999989
Slc36a2|ENSMUSG00000020264	2.04151	0.00877102	1				2.16441	0.00923191	0.999989
Slc5a7|ENSMUSG00000023945				1.58863	6.76e-05	0.0286249	1.53617	0.00109853	0.796647
Sox3|ENSMUSG00000045179	-0.967476	8.28e-06	0.0137568	-1.01899	5.22e-06	0.0043159	-1.03029	0.00206322	0.999989
Sp9|ENSMUSG00000068859	2.14134	2.55e-12	1.27e-08	2.0957	1e-10	2.12e-07	2.17019	1.31e-05	0.0245705
Tmem154|ENSMUSG00000056498	-1.13353	0.0235427	1	-1.17854	0.00928652	0.993588
Tmem232|ENSMUSG00000045036	-0.973481	0.0318475	1	-0.974729	0.0149358	1	-1.41867	0.039148	0.999989
Tnfrsf8|ENSMUSG00000028602				-0.910157	0.0107098	1	-1.11667	0.0327885	0.999989
Trh|ENSMUSG00000005892	-1.02624	1.04e-07	0.00028875	-1.06412	5.49e-09	1.02e-05
Trhr2|ENSMUSG00000039079	-1.24226	0.00809119	1	-1.33414	0.00363526	0.610319
Vip|ENSMUSG00000019772	-3.62192	4.65e-06	0.00826547	-3.74319	1.21e-31	1.79e-27	-3.70951	0	0
Vipr2|ENSMUSG00000011171	-2.65243	4.42e-17	2.75e-13	-2.66068	1.42e-17	4.21e-14	-2.79046	9.46e-10	7.09e-06
Wif1|ENSMUSG00000020218	-1.51628	0.00130309	1	-1.58356	0.000245504	0.0865809	-1.59246	0.0271007	0.999989
Zfp831|ENSMUSG00000050600	1.29189	0.0296826	1	1.24685	0.000308929	0.103997	1.23418	0.00512967	0.999989

## Sheet: zt15_table_1B
Differentially expressed genes in ZT15 (p < 0.05)
Gene	DESeq			EdgeR			Cufflinks
	log2 Fold change	P-value	Q-value	log2 Fold change	P-value	Q-value	log2 Fold change	P-value	Q-value
1700006P19Rik|ENSMUSG00000084984	-1.11021	0.0331981	0.829931	-1.17137	0.0201896	0.248931
1700012B15Rik|ENSMUSG00000079179	1.48855	0.0320169	0.829931	1.45137	1.25e-07	0.000182729	1.17187	0.0325581	0.999959
2610507I01Rik|ENSMUSG00000085882				1.23067	0.00315433	0.117367	1.10755	0.031753	0.999959
2810474O19Rik|ENSMUSG00000032712	-1.02788	0.0072475	0.829931	-1.10483	0.00010381	0.0214346	-1.10255	0.00619223	0.999959
4921508A21Rik|ENSMUSG00000084980	1.29863	0.0457591	0.829931	1.24169	0.000815663	0.065081	1.89724	0.00174262	0.623974
4922502B01Rik|ENSMUSG00000057387	-1.03575	0.0336651	0.829931	-1.06826	0.0069508	0.160471
5730508B09Rik|ENSMUSG00000050549	-1.12857	0.0297215	0.829931	-1.15606	0.0136723	0.207956
5830454E08Rik|ENSMUSG00000052658	1.03687	0.00922512	0.829931	0.999445	0.0088601	0.173433
A430078G23Rik|ENSMUSG00000074497				1.10134	0.000830443	0.0653353	1.5123	0.000520527	0.277832
AC110567.1|ENSMUSG00000097368	1.04615	0.0211372	0.829931	0.973807	0.0193124	0.243502
AC115697.1|ENSMUSG00000093098	-1.73283	0.020114	0.829931	-1.80496	1.61e-06	0.00151076
AC122273.1|ENSMUSG00000097813	-1.24955	0.0120837	0.829931	-1.30853	0.00620955	0.155345
AC124756.1|ENSMUSG00000097596	1.1408	0.0154463	0.829931	1.08558	0.00868363	0.171506
AC134910.1|ENSMUSG00000097236	-1.75899	0.000665357	0.783316	-1.82089	5.83e-05	0.0152583
AC144852.1|ENSMUSG00000097331	-1.42059	0.00765992	0.829931	-1.48083	0.00101834	0.0698274
AC161763.1|ENSMUSG00000093126	-2.24707	0.00409065	0.829931	-2.32018	0.00743337	0.162752
AC164597.1|ENSMUSG00000097493	1.32294	0.00351761	0.829931	1.26198	0.00203998	0.0940978
Acaa1b|ENSMUSG00000010651	1.46448	0.0100719	0.829931	1.3947	0.000268734	0.0368191	1.30388	0.01993	0.999959
Acta1|ENSMUSG00000031972	1.14786	0.0132293	0.829931	1.10893	0.000613606	0.0607801	1.20857	0.0104616	0.999959
Adnp|ENSMUSG00000051149	1.33774	0.013525	0.829931	1.31298	0.000940815	0.0676096
Agpat2|ENSMUSG00000026922	0.913457	0.0163823	0.829931	0.848128	0.0169775	0.23089	2.07856	0.0123872	0.999959
Aim1|ENSMUSG00000019866	1.70082	0.002155	0.829931				1.80845	0.0250291	0.999959
Alb|ENSMUSG00000029368	7.70537	0.00707891	0.829931	7.62716	1.08e-23	1.58e-19	9.56817	0.000115954	0.106122
Ambp|ENSMUSG00000028356	3.22602	0.0348173	0.829931				5.78851	0.0338148	0.999959
Apoa1|ENSMUSG00000032083	2.66541	0.0213533	0.829931	2.59198	6.15e-08	0.000128777	2.76341	4.54e-05	0.0488276
Arhgap6|ENSMUSG00000031355	-1.06245	0.0330099	0.829931	-1.08136	9.07e-06	0.00554239	-1.08895	0.000980131	0.43202
Arl5c|ENSMUSG00000038352	1.37965	0.0036261	0.829931	1.34239	0.00194184	0.0935774
AU021034|ENSMUSG00000045655	-0.970164	2.41e-05	0.198213	-1.03572	0.000113823	0.0217274
Avp|ENSMUSG00000037727				-1.26099	0.0185242	0.240323	-1.58906	2.85e-06	0.00496869
Avpr1a|ENSMUSG00000020123				-1.04589	0.00405928	0.132833	-1.07973	0.0243006	0.999959
Best1|ENSMUSG00000037418	1.34902	0.0101008	0.829931	1.22058	0.00611118	0.153799
Bgn|ENSMUSG00000031375	1.22922	0.0144031	0.829931	1.09589	0.000981556	0.0688163	1.20565	0.00231143	0.672392
Bloc1s1|ENSMUSG00000090247				1.48723	0.00345449	0.122941	0.791507	0.00569132	0.999959
Blvrb|ENSMUSG00000040466	1.20239	0.00879592	0.829931	1.15749	0.000158831	0.0271137	1.11045	0.00749498	0.999959
C1ql1|ENSMUSG00000045532	1.56613	9.14e-05	0.334946	1.46122	2.2e-08	5.36e-05	1.5042	6.08e-07	0.00137699
C3|ENSMUSG00000024164	1.40849	0.022007	0.829931	1.29416	0.000242531	0.0348865	1.42776	0.000340567	0.203121
Capn11|ENSMUSG00000058626				-1.37688	0.00190884	0.0926606	-1.81451	0.019559	0.999959
Ccdc173|ENSMUSG00000070883	-1.13882	0.00655003	0.829931	-1.21161	0.000602825	0.0603291
Cd59a|ENSMUSG00000032679	-1.25157	0.0149134	0.829931	-1.33847	1.22e-05	0.00664754
Cdc14a|ENSMUSG00000033502	-1.05131	1.21e-05	0.149202	-1.09764	3.04e-05	0.0106017	-1.12678	0.00547491	0.999959
Cdr1|ENSMUSG00000090546	-1.43655	0.00856176	0.829931	-1.51586	0.0013455	0.0795362
Cenpc1|ENSMUSG00000029253	-1.01072	0.0174218	0.829931	-1.07875	0.000675466	0.0618895	-1.05045	0.00282569	0.719566
Cenph|ENSMUSG00000045273	-2.02476	0.00976212	0.829931				-2.45452	0.0412313	0.999959
Chek2|ENSMUSG00000029521	-0.988988	0.00027086	0.583611	-1.05096	0.000947732	0.0677744
Chrnb4|ENSMUSG00000035200				0.716512	0.0495102	0.347448	1.57183	0.0289354	0.999959
Cldn3|ENSMUSG00000070473	1.27464	0.00669812	0.829931	1.16883	0.00555284	0.150576
Clec2d|ENSMUSG00000030157	-1.11284	0.00594346	0.829931	-1.19139	0.00258505	0.104112
Col6a4|ENSMUSG00000032572	1.13945	0.016239	0.829931	1.01579	0.00524023	0.14863	1.14929	0.0496892	0.999959
Crip1|ENSMUSG00000006360	1.05563	0.0295388	0.829931	1.00484	0.00398736	0.131952
Ctsz|ENSMUSG00000016256	1.22306	0.00429532	0.829931	1.158	1.11e-07	0.000179995	1.1493	0.00155249	0.576813
Drd1a|ENSMUSG00000021478				-1.09931	0.00231577	0.10054	-1.15885	0.0179265	0.999959
Drd5|ENSMUSG00000039358	-1.18785	0.013037	0.829931	-1.21903	0.00120207	0.0762318
Dusp9|ENSMUSG00000031383	1.26537	0.00894314	0.829931	1.19455	0.00634791	0.156919
Ebf1|ENSMUSG00000057098				-1.71735	6.58e-06	0.00427277	-1.33372	0.0319915	0.999959
Ebf2|ENSMUSG00000022053	-1.12866	0.0172299	0.829931	-1.1494	0.00678079	0.159561
Elf4|ENSMUSG00000031103	1.07258	0.0352287	0.829931	0.945843	0.00762801	0.164473
Emx2|ENSMUSG00000043969	1.86169	0.00144766	0.829931	1.67245	0.00166696	0.0860019	1.89525	0.000126425	0.106122
F2rl1|ENSMUSG00000021678	1.86093	0.0146377	0.829931	1.81046	4.16e-05	0.012435	1.79769e+308	0.029438	0.999959
Fam159b|ENSMUSG00000042655	-1.1214	0.00231986	0.829931	-1.15413	0.00123113	0.0764761	-1.22261	0.0413197	0.999959
Fezf1|ENSMUSG00000029697				-1.13999	0.000562389	0.0577811	-1.17862	0.0244456	0.999959
Fgfrl1|ENSMUSG00000008090	1.07703	0.0368353	0.829931	1.04114	0.000479508	0.0516881
Fgg|ENSMUSG00000033860	3.6691	0.0224886	0.829931				1.79769e+308	0.0111343	0.999959
Fosl2|ENSMUSG00000029135	-0.985699	0.00381995	0.829931	-1.01179	1.85e-05	0.00774844	-1.01108	0.00256724	0.678101
Foxb1|ENSMUSG00000059246	-0.982858	0.0329044	0.829931	-0.998844	0.00281267	0.108696	-1.20651	0.00906413	0.999959
Foxg1|ENSMUSG00000020950	1.03482	0.0111726	0.829931	0.957149	0.00118912	0.0759245	1.01194	0.000312579	0.199447
Foxp3|ENSMUSG00000039521	1.10156	0.0221958	0.829931	1.01726	0.0159787	0.223584
Frat1|ENSMUSG00000067199	1.47018	0.0246124	0.829931	1.43496	2.25e-05	0.00860557	0.641516	0.0363972	0.999959
Gbp1|ENSMUSG00000028269	1.67183	0.0356956	0.829931	1.68399	0.00642559	0.156919
Gbx1|ENSMUSG00000067724	1.91748	0.000827527	0.784382	1.76763	7.04e-05	0.0169097	1.94724	0.00075317	0.341397
Gm10033|ENSMUSG00000057924	-0.989341	0.0370825	0.829931	-1.03554	0.0156326	0.221818
Gm10543|ENSMUSG00000073586	1.31285	0.0263373	0.829931	1.27211	0.000447	0.0492709
Gm14964|ENSMUSG00000052188	-1.19393	0.0243641	0.829931	-1.26859	0.00600609	0.15296
Gm16083|ENSMUSG00000085526	-1.80576	0.000969554	0.784382	-1.87927	0.000110215	0.0217274
Gm2373|ENSMUSG00000078952	1.30134	0.00963105	0.829931	1.22822	0.00062752	0.0613296
Gm6222|ENSMUSG00000083019	-1.89442	0.00211385	0.829931	-1.97736	0.000174703	0.0284218
Gm8773|ENSMUSG00000073234	-2.66651	0.0339562	0.829931				-1.79769e+308	0.0193046	0.999959
Gng8|ENSMUSG00000063594	2.30851	2.52e-07	0.00623117	2.14234	1.47e-06	0.00151076	2.15022	0.00886387	0.999959
Gnmt|ENSMUSG00000002769	1.04874	0.0446998	0.829931	0.987889	0.0126257	0.201204
Got1l1|ENSMUSG00000039720	-1.25824	0.022113	0.829931	-1.3142	0.00227075	0.10054
Gpr50|ENSMUSG00000056380	1.61872	0.00605784	0.829931	1.47685	3.96e-05	0.0120881	1.66396	5.52e-06	0.00833624
Gpr84|ENSMUSG00000063234	1.76617	0.000482571	0.745663	1.74776	0.00021367	0.0328536	1.73546	0.0222313	0.999959
Grp|ENSMUSG00000024517	-1.01528	0.0362798	0.829931	-1.03334	0.00227687	0.10054	-1.19256	0.0167495	0.999959
Gsc|ENSMUSG00000021095	-4.34783	0.0236569	0.829931				-5.50145	0.00630261	0.999959
Hba-a2|ENSMUSG00000069917	2.39887	0.02287	0.829931	2.41393	2.96e-05	0.0106016
Hjurp|ENSMUSG00000044783	1.08374	0.00969811	0.829931	0.985193	1.91e-05	0.0077768
Hp|ENSMUSG00000031722	2.22545	0.0445591	0.829931				3.30251	0.00788233	0.999959
Hpx|ENSMUSG00000030895	3.32491	0.0165077	0.829931				5.32656	0.0303019	0.999959
Ifitm3|ENSMUSG00000025492	1.37133	0.0451904	0.829931	1.29731	0.000319312	0.0417111	1.24903	0.00505721	0.999959
Inmt|ENSMUSG00000003477	2.12203	0.0113256	0.829931				1.90225	0.0396248	0.999959
Irf7|ENSMUSG00000025498	1.1002	0.009167	0.829931	1.03719	0.00693135	0.160471
Kcng4|ENSMUSG00000045246	1.51757	0.0225854	0.829931	1.37097	0.00129255	0.0788776	1.50492	0.00235291	0.672392
Klhdc9|ENSMUSG00000045259	1.08523	0.0332165	0.829931	1.02912	0.0012064	0.0762318
Lhx1|ENSMUSG00000018698				-1.17531	9.29e-05	0.0206412	-1.24388	0.0027829	0.716724
Lhx8|ENSMUSG00000096225				1.17565	0.026854	0.277435	1.24967	0.000527125	0.277832
Loxl1|ENSMUSG00000032334	1.51681	0.000367082	0.698105	1.43408	6.87e-07	0.000839803	1.47503	0.000122957	0.106122
Lrrc17|ENSMUSG00000039883	-1.99625	0.00311751	0.829931	-2.06433	0.0163614	0.22671	-2.00816	1.08e-07	0.00030607
Luc7l3|ENSMUSG00000020863	-0.922803	0.0357568	0.829931	-0.991492	0.000247293	0.0351972	-1.31833	0.000257664	0.171756
Mif|ENSMUSG00000033307	1.0985	0.0269316	0.829931	1.05841	1.12e-05	0.00648712	0.904163	0.000689585	0.329084
Mir421|ENSMUSG00000065509	-1.04682	0.0358527	0.829931	-1.11681	0.0189368	0.241358
mmu-mir-409|ENSMUSG00000093089	-1.29798	0.0112395	0.829931	-1.33194	0.00337144	0.121438
Mob3a|ENSMUSG00000003348	1.17595	0.0414899	0.829931	1.12764	0.000369146	0.0432934
Muc6|ENSMUSG00000048191				1.07299	0.00589422	0.152332	1.38417	0.0117387	0.999959
Mug1|ENSMUSG00000059908	3.75084	0.00923308	0.829931				5.75715	0.0348162	0.999959
Mup3|ENSMUSG00000066154	5.54324	0.0167237	0.829931				1.79769e+308	0.00792441	0.999959
Myh2|ENSMUSG00000033196	1.8179	9.59e-05	0.334946	1.69626	6.66e-05	0.016559	1.92578	0.00236067	0.672392
Nccrp1|ENSMUSG00000047586	1.79778	0.0130942	0.829931				1.86999	0.0268854	0.999959
Ngfr|ENSMUSG00000000120				1.20593	0.00157025	0.0843216	1.29409	0.00403231	0.913882
Nkain2|ENSMUSG00000069670	1.29599	0.0438423	0.829931	1.2579	0.00233862	0.10054
Nms|ENSMUSG00000067604	-1.52688	0.0021915	0.829931	-1.56567	3.51e-05	0.0116209	-1.59597	0.023212	0.999959
Nostrin|ENSMUSG00000034738	-1.22429	0.00667148	0.829931	-1.28716	0.00205398	0.0940978	-1.42767	0.0460858	0.999959
Npr1|ENSMUSG00000027931	1.30362	0.00118293	0.812377	1.20967	0.000149735	0.0264087	1.11629	0.0216577	0.999959
Npy6r|ENSMUSG00000038071	-3.65481	0.0426013	0.829931				-1.79769e+308	0.00212943	0.661115
Ntrk1|ENSMUSG00000028072				1.3813	0.00356564	0.124791	1.46735	0.00886111	0.999959
Olfml2a|ENSMUSG00000046618	1.05443	0.01022	0.829931	0.967765	0.00684652	0.159866	1.40677	0.0305676	0.999959
Opn5|ENSMUSG00000043972	1.75413	0.015866	0.829931	1.55125	0.00530487	0.149637	1.60585	0.0352734	0.999959
Ost4|ENSMUSG00000038803	1.39691	0.0340143	0.829931	1.35994	1.48e-05	0.0067676
Otp|ENSMUSG00000021685				-1.73458	6.07e-05	0.0156166	-1.66738	4.74e-05	0.0488276
Pck1|ENSMUSG00000027513	2.34869	0.0105022	0.829931				1.79769e+308	0.0205179	0.999959
Pdlim2|ENSMUSG00000022090	1.18407	0.0244238	0.829931	1.14321	0.000876559	0.066701	1.15022	0.0281719	0.999959
Pkdrej|ENSMUSG00000052496	1.41681	0.00677761	0.829931				1.49136	0.0414498	0.999959
Pkib|ENSMUSG00000019876				-1.0391	0.00048547	0.0519488	-1.25285	0.00100249	0.43202
Pla2g5|ENSMUSG00000041193	-1.14581	0.0306179	0.829931	-1.20311	0.00661826	0.158019
Pla2g7|ENSMUSG00000023913	-1.12564	0.0102248	0.829931	-1.16373	6.08e-06	0.00424674	-1.22092	9.71e-06	0.0122235
Polr2i|ENSMUSG00000019738	1.12328	0.0353541	0.829931	1.07909	0.000116728	0.021939	1.09045	0.00238724	0.672392
Pomc|ENSMUSG00000020660				-3.68309	2.19e-06	0.0016904	-3.87538	0	0
Pou3f1|ENSMUSG00000090125	1.12975	0.034781	0.829931	1.05873	0.000908033	0.066701	1.10192	0.00997288	0.999959
Prickle3|ENSMUSG00000031145	1.12671	0.026021	0.829931	1.06037	0.0117174	0.194759
Prima1|ENSMUSG00000041669	1.22336	0.0124464	0.829931	1.17028	0.00237924	0.1011	1.31249	0.0461383	0.999959
Prokr2|ENSMUSG00000050558				-2.00629	1.8e-06	0.00155071	-2.07797	1.3e-06	0.00245616
Prr19|ENSMUSG00000058741	1.14416	0.0114553	0.829931	1.10538	0.00990848	0.182028
Prss41|ENSMUSG00000024114	-1.83952	0.0015191	0.829931	-1.90562	0.00108115	0.0710745	-2.10096	0.0452629	0.999959
Psg23|ENSMUSG00000074359				1.87317	4.41e-05	0.0129413	2.41153	0.000695564	0.329084
Ptger3|ENSMUSG00000040016	1.35649	0.00178392	0.829931	1.25567	0.000257303	0.0362698
Pttg1|ENSMUSG00000020415	2.00554	8.75e-05	0.334946	2.03702	0.000230958	0.0338584	1.89049	0.000256541	0.171756
Rad21l|ENSMUSG00000074704	1.2393	0.0120637	0.829931	1.14208	0.00669561	0.158319
Rasd1|ENSMUSG00000049892	-1.61958	0.00390478	0.829931	-1.62767	7.11e-10	2.61e-06	-1.75212	0.00240309	0.672392
Rasl11a|ENSMUSG00000029641	-1.07329	0.0183722	0.829931	-1.11806	0.00646655	0.156919
Rbm38|ENSMUSG00000027510	1.0771	0.036012	0.829931	1.03537	0.00211547	0.0962338	1.00552	0.0255974	0.999959
Rec8|ENSMUSG00000002324				-1.18294	0.0141249	0.210439	-1.392	0.00786847	0.999959
Rnaset2b|ENSMUSG00000094724	1.70644	0.0150541	0.829931	1.62534	0.000335887	0.0419271	1.94203	0.0330112	0.999959
Rnf151|ENSMUSG00000008482	-1.03429	0.0417085	0.829931	-1.0786	0.0229102	0.261677
Rtn4rl2|ENSMUSG00000050896	2.04392	0.0183103	0.829931				2.35554	0.0367446	0.999959
Satb2|ENSMUSG00000038331				-1.24674	0.00642277	0.156919	-1.48935	0.00633589	0.999959
Scarna17|ENSMUSG00000088689	1.70744	0.0440982	0.829931	1.66575	3.57e-05	0.0116209
Serf1|ENSMUSG00000021643	-1.24656	0.0222342	0.829931	-1.3055	0.0100045	0.182875	-1.3219	0.00516416	0.999959
Serpina1e|ENSMUSG00000072849	5.05466	0.0121785	0.829931	5.00607	1.69e-12	1.24e-08	7.14301	0.00327136	0.823802
Sim1|ENSMUSG00000019913				-1.68615	2.4e-05	0.00878207	-1.89403	2.02e-05	0.0229286
Six6|ENSMUSG00000021099				-2.87657	2.35e-07	0.000313318	-2.9212	4.18e-09	1.89e-05
Slc22a3|ENSMUSG00000023828				-1.06812	0.0134564	0.206566	-1.19264	0.0481899	0.999959
Slc6a3|ENSMUSG00000021609				-1.37185	0.0172931	0.23344	-1.45383	0.0498322	0.999959
Smyd1|ENSMUSG00000055027	1.06745	0.000219506	0.542685	1.01658	0.00100227	0.0694954	1.04393	0.0374048	0.999959
SNORD113|ENSMUSG00000089509	-1.08328	0.00408552	0.829931	-1.13745	0.00475199	0.144232
SNORD113|ENSMUSG00000089517	-1.46328	0.00708041	0.829931	-1.50813	0.00225195	0.10054
Snx31|ENSMUSG00000013611	-1.86185	0.0196836	0.829931				-2.23628	0.0411612	0.999959
Sp8|ENSMUSG00000048562				-1.36615	0.00201356	0.0940978	-1.42755	0.00848965	0.999959
Sst|ENSMUSG00000004366				-1.35898	0.00242363	0.101599	-1.53611	1.61e-07	0.000404338
Tac1|ENSMUSG00000061762	-1.64435	0.00516224	0.829931	-1.6662	8.27e-08	0.000151562	-1.77528	0.000174321	0.136235
Tbr1|ENSMUSG00000035033	1.54775	0.00781101	0.829931	1.37904	0.00834657	0.16978	1.53145	7.69e-06	0.0108913
Tbx3|ENSMUSG00000018604				-2.73857	1.46e-05	0.0067676	-2.99698	1.17e-06	0.00241423
Tex15|ENSMUSG00000009628	-1.18372	0.0237595	0.829931	-1.21834	0.00454371	0.142417
Thbs4|ENSMUSG00000021702	1.20657	0.0186672	0.829931	1.10906	0.00252005	0.102617	1.21909	0.0131168	0.999959
Tlr9|ENSMUSG00000045322	1.0682	0.0153533	0.829931	1.03945	0.00595774	0.15296
Tmem125|ENSMUSG00000050854				1.11306	0.00461538	0.143586	1.11047	0.0238973	0.999959
Tmem235|ENSMUSG00000070330	1.33352	0.0322014	0.829931	1.19019	0.00729213	0.162748
Trf|ENSMUSG00000032554	1.05703	0.0371259	0.829931	1.0277	0.00586501	0.152012
Trim30d|ENSMUSG00000057596	-1.16476	0.00806747	0.829931	-1.21744	0.00382649	0.129853
Tuba1b|ENSMUSG00000023004	1.10411	0.0238625	0.829931	1.06683	6.7e-06	0.00427277	1.01581	0.000226731	0.165762
Tubb2b|ENSMUSG00000045136	1.08039	0.0376513	0.829931	1.05067	3.77e-05	0.0118861	1.03506	8.72e-05	0.085897
U4|ENSMUSG00000094377	2.63822	0.00611426	0.829931	2.63914	2.11e-06	0.0016904
U4|ENSMUSG00000096243	2.87775	0.0280525	0.829931	2.87985	1.52e-05	0.0067676
Ubb|ENSMUSG00000019505	1.17201	0.0141513	0.829931	1.12483	1.01e-06	0.00113979	1.05513	0.00684259	0.999959
Upp1|ENSMUSG00000020407	1.19163	0.00732725	0.829931	1.13545	0.00539104	0.149637
Uroc1|ENSMUSG00000034456	1.58474	0.0229595	0.829931				2.52014	0.0231864	0.999959
Vax1|ENSMUSG00000006270				-1.26452	5.29e-05	0.0142875	-1.27512	0.00829007	0.999959
Vill|ENSMUSG00000038775				-1.4368	0.00246617	0.102419	-1.55732	0.0220312	0.999959
Vip|ENSMUSG00000019772	-4.35699	0.0273116	0.829931	-4.30124	1.35e-10	6.6e-07	-4.4944	0	0
Vipr2|ENSMUSG00000011171				-3.06303	2.81e-09	8.24e-06	-3.24132	9.54e-11	5.4e-07
VKORC1|ENSMUSG00000096145	1.28441	0.0229291	0.829931	1.22792	0.00185908	0.0920373
Zfp503|ENSMUSG00000039081				-1.43457	2.07e-05	0.00820706	-1.50381	0.000337721	0.203121
Zfp575|ENSMUSG00000066721	1.04808	0.031214	0.829931	1.01004	0.00022149	0.033133	1.06231	0.00647372	0.999959
Zfp831|ENSMUSG00000050600				-1.33526	0.0028175	0.108696	-1.35096	0.00227755	0.672392
